# Supplementary material for: The Structure of Bilirubin Oxidase from Bacillus pumilus Reveals a Unique Disulfide Bond for Site-Specific Direct Electron Transfer
Source: Biosensors (Basel). 2022 Apr 19;12(5):258. doi: 10.3390/bios12050258 (PMC9138216; doi:10.3390/bios12050258)
Supplement: Supplementary file 1 [file biosensors-12-00258-s001.zip]

Archive with 1 entries (1 files):
- biosensors-1659128-supplementary.pdf
